# Supplementary material for: A Flexible Triboelectric-Based Sensor for Seismocardiography Monitoring
Source: Biosensors (Basel). 2026 May 1;16(5):260. doi: 10.3390/bios16050260 (PMC13204470; doi:10.3390/bios16050260)
Supplement: Supplementary file 1 [file biosensors-16-00260-s001.zip]

Archive with 5 entries (5 files):
- biosensors-4223251-supplementary.pdf
- Movie S1.mp4
- Movie S2.mp4
- Movie S3.mp4
- Movie S4.mp4
